# Supplementary material for: Effects of Spinal Manipulation and Dry Needling on Headache and Migraine: A Systematic Review of Randomized Controlled Trials
Source: J Clin Med. 2026 Mar 9;15(5):2084. doi: 10.3390/jcm15052084 (PMC12985622; doi:10.3390/jcm15052084)
Supplement: Supplementary file 1 [file jcm-15-02084-s001.zip]

Archive with 1 entries (1 files):
- jcm-4160000-supplementary.pdf
